# Supplementary material for: Tubulin tyrosination regulates synaptic function and is disrupted in Alzheimer’s disease
Source: Brain. 2022 Feb 11;145(7):2486–506. doi: 10.1093/brain/awab436 (PMC9337816; doi:10.1093/brain/awab436)
Supplement: awab436_Supplementary_Data [file awab436_supplementary_data.zip]

Archive with 2 entries (2 files):
- brain-2021-01035-File009.pdf
- brain-2021-01035-File010.pdf
